# Supplementary material for: The influence of soft wheat grain germination on its technological properties
Source: PLoS One. 2025 Aug 13;20(8):e0329975. doi: 10.1371/journal.pone.0329975 (PMC12349700; doi:10.1371/journal.pone.0329975)
Supplement: S1 Table — Values. (ZIP) [file pone.0329975.s001.zip]

Archive with 4 entries (3 files):
- Dataset/
- Dataset/Table.docx
- Dataset/Values.xlsx
- Dataset/Лист Microsoft Excel (2).xlsx
