# Supplementary material for: The influence of soft wheat grain germination on its technological properties
Source: PLoS One. 2025 Aug 13;20(8):e0329975. doi: 10.1371/journal.pone.0329975 (PMC12349700; doi:10.1371/journal.pone.0329975)
Supplement: S1 Table — Values. (ZIP) [file pone.0329975.s001.zip › Dataset/Values.xlsx]

## Sheet: Лист1
			N	Germination time, h	Number of sprouted grains, %	W - (10−4 J)	P	L	Ratio P/L	Ie – elasticity index %	WAC, %
			п/п				mmH2O	mm
			Gluten 26%
			1	Control		231±3	89±1	70±2	1,27±0,1	56,4±0,09	52,8±0,2
			2	24	5	217±2	83±0	70±3	1,19±0,07	56,9±1,1	53,3±0,15
			3		10	237±2	82±0	80±6	1,03±0,03	57,6±0,08	53,7±0,3
			4		15	250±4	85±2	83±5	1,02±0,07	57±1	54,2±0,3
			5	48	5	243±1	80±4	86±4	0,93±0,03	58±0	52,9±0,25
			6		10	235±1	69±3	106±3	0,65±0,04	56±1,1	53,5±0
			7		15	213±0	64±1	106±1	0,6±0,05	55±1,1	53,2±1
			8	72	5	229±3	73±1	94±4	0,78±0,06	55,6±0,9	55±0,5
			9		10	179±1	58±4	100±4	0,58±0,03	53±0,7	53,1±0,35
			10		15	151±1	48±2	114±2	0,42±0,03	49,1±0	53,5±0,15
			Gluten 28%
			11	Контроль		274±2	62±2	144±5	0,43±0,05	58,3±1.2	55,6±0
			12	24	5	284±2	67±1	133±5	0,5±0,03	59,8±1.1	54,3±1
			13		10	293±1	68±3	143±6	0,48±0,07	58,3±1	55,4±0,9
			14		15	293±4	75±3	127±2	0,59±0,01	58,1±2	55,6±0,7
			15	48	5	246±3	50±0	186±3	0,27±0,07	54,7±1,2	55,3±0,5
			16		10	208±1	47±2	168±0	0,28±0,03	52,6±1.3	55±0
			17		15	191±2	41±1	196±6	0,21±0,04	50,8±1,4	53,3±0,24
			18	72	5	241±1	50±2	171±4	0,29±0,04	56,7±2	53,9±0,15
			19		10	214±1	44±1	197±4	0,22±0,02	53,6±1	55,4±0,25
			20		15	201±1	41±3	226±5	0,18±0,01	49,8±0	53,1±0,15
			Gluten 30%
			21	Контроль		429±4	113±1	114±3	0,99±0,07	60,9±2	58,2±0,25
			22	24	5	335±4	85±2	118±4	0,72±0,02	60,5±1	55,2±0,13
			23		10	307±3	71±1	138±2	0,51±0,05	59,6±0,9	55,1±0,15
			24		15	313±4	77±0	135±1	0,57±0,05	58,1±0,7	55,1±0
			25	48	5	274±3	73±0	111±4	0,66±0,03	60,5±1,2	54,2±0,45
			26		10	298±3	64±4	149±3	0,43±0,05	60,2±1,3	54,5±0,14
			27		15	297±1	64±2	149±2	0,43±0,07	60,1±1,2	54,3±0,16
			28	72	5	297±2	67±2	137±0	0,49±0,02	60,4±0,9	54,7±0,27
			29		10	294±1	63±1	167±5	0,38±0,07	56,9±0	54,2±0,25
			30		15	243±3	58±2	162±4	0,36±0,05	53±1	54,2±0,55
