# Supplementary material for: The influence of soft wheat grain germination on its technological properties
Source: PLoS One. 2025 Aug 13;20(8):e0329975. doi: 10.1371/journal.pone.0329975 (PMC12349700; doi:10.1371/journal.pone.0329975)
Supplement: S1 Table — Values. (ZIP) [file pone.0329975.s001.zip › Dataset/Лист Microsoft Excel (2).xlsx]

## Sheet: Лист1
			N	Время прорастания, ч	Количество проросших зерен, %	W -	P	L	Соотношение P/L	Ie – индекс эластичности %	WA – водопоглатительная способность, %						Клейковина 26%
			п/п				mmH2O	mm
			Клейковина 26%
			1	Контроль		231	89	70	1.27	56.4	52.8
			2	24	5	217	83	70	1.19	56.9	53.3
			3		10	237	82	80	1.03	57.6	53.7
			4		15	250	85	83	1.02	57	54.2
			5	48	5	243	80	86	0.93	58	52.9
			6		10	235	69	106	0.65	56	53.5
			7		15	213	64	106	0.6	55	53.2
			8	72	5	229	73	94	0.78	55.6	55
			9		10	179	58	100	0.58	53	53.1
			10		15	151	48	114	0.42	49.1	53.5
			Клейковина 28% Цесна
			11	Контроль		274	62	144	0.43	58.3	55.6
			12	24	5	284	67	133	0.5	59.8	54.3
			13		10	293	68	143	0.48	58.3	55.4
			14		15	293	75	127	0.59	58.1	55.6
			15	48	5	246	50	186	0.27	54.7	55.3
			16		10	208	47	168	0.28	52.6	55
			17		15	191	41	196	0.21	50.8	53.3
			18	72	5	241	50	171	0.29	56.7	53.9
			19		10	214	44	197	0.22	53.6	55.4
			20		15	201	41	226	0.18	49.8	53.1
			Клейковина 30%
			21	Контроль		429	113	114	0.99	60.9	58.2
			22	24	5	335	85	118	0.72	60.5	55.2
			23		10	307	71	138	0.51	59.6	55.1
			24		15	313	77	135	0.57	58.1	55.1
			25	48	5	274	73	111	0.66	60.5	54.2
			26		10	298	64	149	0.43	60.2	54.5
			27		15
			28	72	5	297	67	137	0.49	60.4	54.7
			29		10	294	63	167	0.38	56.9	54.2						Клейковина 28%
			30		15	243	58	162	0.36	53	54.2
			Время прорастания, ч	Количество муки % из проросщего зерна	W - сила муки	P	L	Соотношение P/L	Ie – индекс эластичности %	WA – водопоглатительная способность, %	PrMax, mb
						mmH2O	mm
			Контроль	0	231	89	70	1.27	56.4	52.8	2076
			24 часа	5	217	83	70	1.19	56.9	53.3	2118
				10	237	82	80	1.03	57.6	53.7	2210
				15	250	85	83	1.02	57	54.2	2316
			48 часа	5	243	80	86	0.93	58	52.9	2028
				10	235	69	106	0.65	56	53.5	2148
				15	213	64	106	0.6	55	53.2	2100
			72 часа	5	229	73	94	0.78	55.6	55	2488
				10	179	58	100	0.58	53	53.1	2075
				15	151	48	114	0.42	49.1	53.5	2156
							Клейковина 30%

## Sheet: Лист2
			0.05	0.1	0.15
		24 часа	217	237	250
		48 часа	243	235	213
		72 часа	229	179	151
	N	Время прорастания, ч	Количество проросших зерен, %	W -	P	L	Соотношение P/L	Ie – индекс эластичности %	WA – водопоглатительная способность, %
	п/п				mmH2O	mm
	Клейковина 26%
	1	Контроль		231	89	70	1.27	56.4	52.8
	2	24	5	217	83	70	1.19	56.9	53.3
	3		10	237	82	80	1.03	57.6	53.7
	4		15	250	85	83	1.02	57	54.2
	5	48	5	243	80	86	0.93	58	52.9
	6		10	235	69	106	0.65	56	53.5
	7		15	213	64	106	0.6	55	53.2
	8	72	5	229	73	94	0.78	55.6	55
	9		10	179	58	100	0.58	53	53.1
	10		15	151	48	114	0.42	49.1	53.5
			0.05	0.1	0.15						0.05	0.1	0.15
		24 часа	83	82	85					24 часа	56.9	57.6	57
		48 часа	80	69	64					48 часа	58	56	55
		72 часа	73	58	48					72 часа	55.6	53	49.1

## Sheet: Лист3
		Клейковина 28% Цесна													N	Время прорастания, ч	Количество проросших зерен, %	W -	P	L	Соотношение P/L	Ie – индекс эластичности %	WA – водопоглатительная способность, %
		11	Контроль		274	62	144	0.43	58.3	55.6					п/п				mmH2O	mm
		12	24	5	284	67	133	0.5	59.8	54.3					Клейковина 26%
		13		10	293	68	143	0.48	58.3	55.4					1	Контроль		231	89	70	1.27	56.4	52.8
		14		15	293	75	127	0.59	58.1	55.6					2	24	5	217	83	70	1.19	56.9	53.3
		15	48	5	246	50	186	0.27	54.7	55.3					3		10	237	82	80	1.03	57.6	53.7
		16		10	208	47	168	0.28	52.6	55					4		15	250	85	83	1.02	57	54.2
		17		15	191	41	196	0.21	50.8	53.3					5	48	5	243	80	86	0.93	58	52.9
		18	72	5	241	50	171	0.29	56.7	53.9					6		10	235	69	106	0.65	56	53.5
		19		10	214	44	197	0.22	53.6	55.4					7		15	213	64	106	0.6	55	53.2
		20		15	201	41	226	0.18	49.8	53.1					8	72	5	229	73	94	0.78	55.6	55
		Клейковина 30%													9		10	179	58	100	0.58	53	53.1
		21	Контроль		429	113	114	0.99	60.9	58.2					10		15	151	48	114	0.42	49.1	53.5
		22	24	5	335	85	118	0.72	60.5	55.2					Клейковина 30%														0.26	0.28	0.3
		23		10	307	71	138	0.51	59.6	55.1					21	Контроль		429	113	114	0.99	60.9	58.2				Control		70	144	114
		24		15	313	77	135	0.57	58.1	55.1					22	24	5	335	85	118	0.72	60.5	55.2				24 hours	5	70	133	118
		25	48	5	274	73	111	0.66	60.5	54.2					23		10	307	71	138	0.51	59.6	55.1					10	80	143	138
		26		10	298	64	149	0.43	60.2	54.5					24		15	313	77	135	0.57	58.1	55.1					15	83	127	135
		27		15											25	48	5	274	73	111	0.66	60.5	54.2				48 hours	5	86	186	111
		28	72	5	297	67	137	0.49	60.4	54.7					26		10	298	64	149	0.43	60.2	54.5					10	106	168	149
		29		10	294	63	167	0.38	56.9	54.2					27		15	297	64	149	0.43	60.1	54.3					15	106	196	149
		30		15	243	58	162	0.36	53	54.2					28	72	5	297	67	137	0.49	60.4	54.7				72 hours	5	94	171	137
															29		10	294	63	167	0.38	56.9	54.2					10	100	197	167
															30		15	243	58	162	0.36	53	54.2					15	114	226	162
					0.26	0.28	0.3
			Control		231	274	429
			24 hours	5	217	284	335
				10	237	293	307
				15	250	293	313
			48 hours	5	243	246	274
				10	235	208	298
				15	213	191	297
			72 hours	5	229	241	297
				10	179	214	294
				15	151	201	243
					0.26	0.28	0.3
			Control		1.27	0.43	0.99
			24 hours	5	1.19	0.5	0.72
	Соотношение P/L			10	1.03	0.48	0.51
				15	1.02	0.59	0.57
			48 hours	5	0.93	0.27	0.66
				10	0.65	0.28	0.43
				15	0.6	0.21	0.43
			72 hours	5	0.78	0.29	0.49
				10	0.58	0.22	0.38
				15	0.42	0.18	0.36
					0.26	0.28	0.3
			Control		56.4	58.3	60.9
			24 hours	5	56.9	59.8	60.5
	Ie – индекс эластичности %			10	57.6	58.3	59.6
				15	57	58.1	58.1
			48 hours	5	58	54.7	60.5
				10	56	52.6	60.2
				15	55	50.8	60.1
			72hours	5	55.6	56.7	60.4
				10	53	53.6	56.9
				15	49.1	49.8	53
					Кл 26%	Кл 28%	Кл 30%
			Контроль		52.8	55.6	58.2
			24 часа	5	53.3	54.3	55.2
	WA – водопоглатительная способность, %			10	53.7	55.4	55.1
				15	54.2	55.6	55.1
			48 часа	5	52.9	55.3	54.2
				10	53.5	55	54.5
				15	53.2	53.3	54.3
			72 часа	5	55	53.9	54.7
				10	53.1	55.4	54.2
				15	53.5	53.1	54.2
					gluten
					0.26	0.28	0.3								устойчивость к растяжению
			Control		89	62	113
	P		24 hours	5	83	67	85
	mmH2O			10	82	68	71
				15	85	75	77
			48 hours	5	80	50	73
				10	69	47	64
				15	64	41	64
			72 hours	5	73	50	67
				10	58	44	63
				15	48	41	58
	Данные экспериментов пшеница «Тауелсиздик»
	N	Время прорастания, ч	Количество проросших зерен, %	W -	P	L	Соотношение P/L	Ie – индекс эластичности %	WA – водопоглатительная способность, %	PrMax, mb						PrMax, mb
	п/п				mmH2O	mm
	Клейковина 26%
	1	Контроль		231	89	70	1.27	56.4	52.8	2076						Кл 26%	Кл 28%	Кл 30%
	2	24	5	217	83	70	1.19	56.9	53.3	2118				Контроль		2076	2626	3212
	3		10	237	82	80	1.03	57.6	53.7	2210				24 часа	5	2118	2331	2551
	4		15	250	85	83	1.02	57	54.2	2316					10	2210	2578	2516
	5	48	5	243	80	86	0.93	58	52.9	2028					15	2316	2631	2507
	6		10	235	69	106	0.65	56	53.5	2148				48 часа	5	2028	2565	2305
	7		15	213	64	106	0.6	55	53.2	2100					10	2148	2504	2382
	8	72	5	229	73	94	0.78	55.6	55	2488					15	2100	2103	2382
	9		10	179	58	100	0.58	53	53.1	2075				72 часа	5	2488	2258	2417
	10		15	151	48	114	0.42	49.1	53.5	2156					10	2075	2591	2326
	Клейковина 28% Цесна														15	2156	2064	2320
	11	Контроль		274	62	144	0.43	58.3	55.6	2626
	12	24	5	284	67	133	0.5	59.8	54.3	2331
	13		10	293	68	143	0.48	58.3	55.4	2578
	14		15	293	75	127	0.59	58.1	55.6	2631
	15	48	5	246	50	186	0.27	54.7	55.3	2565
	16		10	208	47	168	0.28	52.6	55	2504
	17		15	191	41	196	0.21	50.8	53.3	2103
	18	72	5	241	50	171	0.29	56.7	53.9	2258
	19		10	214	44	197	0.22	53.6	55.4	2591
	20		15	201	41	226	0.18	49.8	53.1	2064
	Клейковина 30%
	21	Контроль		429	113	114	0.99	60.9	58.2	3212
	22	24	5	335	85	118	0.72	60.5	55.2	2551
	23		10	307	71	138	0.51	59.6	55.1	2516
	24		15	313	77	135	0.57	58.1	55.1	2507
	25	48	5	274	73	111	0.66	60.5	54.2	2305
	26		10	298	64	149	0.43	60.2	54.5	2382
	27		15	297	64	149	0.43	60.1	54.3	2382
	28	72	5	297	67	137	0.49	60.4	54.7	2417
	29		10	294	63	167	0.38	56.9	54.2	2326
	30		15	243	58	162	0.36	53	54.2	2320

## Sheet: Лист4
														белок
	№	Влажность, %	Белок, %	Клейковина, %	W – сила муки	Зелень, мл	ЧП
	Контроль	13.38	13.6	28.7	235	38	354				Влажность, %	Температура проращивания	Время проращивания, ч.	Белок,%	Клейковина, %	W – сила муки	Зелень, мл	ЧП
	1	11.37	13.8	30.3	221	40	91			1	18	25	48	13.8	30.3	221	40	91
	2	10.61	13.9	30.6	227	40	120			2	15.5	20	24	13.9	30.6	227	40	120
	3	11.14	13.7	29.7	227	39	121			3	20.5	20	24	13.7	29.7	227	39	121
	4	11.56	13.9	29.6	222	39	113			4	15.5	30	24	13.9	29.6	222	39	113
	5	11.62	13.9	30.2	233	40	98			5	20.5	30	24	13.9	30.2	233	40	98
	6	9.92	13.7	31.4	234	41	122			6	15.5	20	72	13.7	31.4	234	41	122
	7	11.23	13.7	30.7	235	40	133			7	20.5	20	72	13.7	30.7	235	40	133
	8	11.57	13.9	30.3	229	40	135			8	15.5	30	72	13.9	30.3	229	40	135
	9	11.97	13.8	29.8	223	39	122			9	20.5	30	72	13.8	29.8	223	39	122
	10	15.69	13.6	28.2	259	37	129			10	13.7955	25	48	13.6	28.2	259	37	129
	11	11.35	13.8	29.8	221	39	103			11	22.2045	25	48	13.8	29.8	221	39	103
	12	11.56	14	29.7	224	39	127			12	18	16.591	48	14	29.7	224	39	127
	13	11.1	13.7	30.3	217	40	123			13	18	33.409	48	13.7	30.3	217	40	123
	14	10.3	13.9	30.7	223	41	92			14	18	25	7.63697	13.9	30.7	223	41	92
	15	16.16	13.4	27.7	244	37	117			15	18	25	88.363	13.4	27.7	244	37	117
	16	12.46	13.7	28.9	215	38	84			16	18	25	48	13.7	28.9	215	38	84
		Влажность, %	Температура проращивания	Время проращивания, ч.	Белок,%	Клейковина, %	W – сила муки	Зелень, мл
	1	18	25	48	13.8	30.3	221	40
	2	15.5	20	24	13.9	30.6	227	40
	3	20.5	20	24	13.7	29.7	227	39
	4	15.5	30	24	13.9	29.6	222	39
	5	20.5	30	24	13.9	30.2	233	40
	6	15.5	20	72	13.7	31.4	234	41
	7	20.5	20	72	13.7	30.7	235	40
	8	15.5	30	72	13.9	30.3	229	40
	9	20.5	30	72	13.8	29.8	223	39
	10	13.7955	25	48	13.6	28.2	259	37
	11	22.2045	25	48	13.8	29.8	221	39
	12	18	16.591	48	14	29.7	224	39
	13	18	33.409	48	13.7	30.3	217	40
	14	18	25	7.63697	13.9	30.7	223	41
	15	18	25	88.363	13.4	27.7	244	37
	16	18	25	48	13.7	28.9	215	38
		Влажность, %	Температура проращивания	Время проращивания, ч.	W – сила муки
	1	18	25	48	221
	2	15.5	20	24	227
	3	20.5	20	24	227
	4	15.5	30	24	222
	5	20.5	30	24	233
	6	15.5	20	72	234
	7	20.5	20	72	235
	8	15.5	30	72	229
	9	20.5	30	72	223
	10	13.7955	25	48	259
	11	22.2045	25	48	221
	12	18	16.591	48	224
	13	18	33.409	48	217
	14	18	25	7.63697	223
	15	18	25	88.363	244
	16	18	25	72	215
				72 часа
		Время проращивания, ч.	влажность	температура	сила муки
	2	24	15.5	20	227				Влажность, %	Время проращивания, ч.	W – сила муки	Клейковина, %
	4		15.5	30	222			1	18	48	221	30.3
	3		20.5	20	227			2	15.5	24	227	30.6
	5		20.5	30	233			3	20.5	24	227	29.7
	10	48	13.79	25	259			4	15.5	24	222	29.6
	1		18	25	221			5	20.5	24	233	30.2
	12		18	16.5	224			6	15.5	72	234	31.4
	13		18	33.4	217			7	20.5	72	235	30.7
	11		22.2	25	221			8	15.5	72	229	30.3
	6	72	15.5	20	234			9	20.5	72	223	29.8
	8		15.5	30	229			10	13.7955	48	259	28.2
	16		18	25	215			11	22.2045	48	221	29.8
	7		20.5	20	235			12	18	48	224	29.7
	9		20.5	30	223			13	18	48	217	30.3
	15	88.3	18	25	244			14	18	7.63697	223	30.7
	14	7.6	18	25	223			15	18	88.363	244	27.7
								16	18	72	215	28.9
			Влажность, %	Время проращивания, ч.	Клейковина, %
		1	18	48	30.3
		2	15.5	24	30.6
		3	20.5	24	29.7
		4	15.5	24	29.6
		5	20.5	24	30.2
		6	15.5	72	31.4
		7	20.5	72	30.7
		8	15.5	72	30.3
		9	20.5	72	29.8
		10	13.7955	48	28.2
		11	22.2045	48	29.8
		12	18	48	29.7
		13	18	48	30.3
		14	18	7.63697	30.7
		15	18	88.363	27.7
		16	18	72	28.9
			Влажность, %	Время проращивания, ч.	Белок,%
		1	18	7.63697	13.9
		2	15.5	24	13.9
		3	20.5	24	13.7
		4	15.5	24	13.9
		5	20.5	24	13.9
		6	13.7955	48	13.6
		7	22.2045	48	13.8
		8	18	48	14
		9	18	48	13.8
		10	18	48	13.7
		11	15.5	72	13.7
		12	20.5	72	13.7
		13	15.5	72	13.9
		14	20.5	72	13.8
		15	18	72	13.7
		16	18	88.363	13.4
		Влажность, %	Температура проращивания, ℃	Время проращивания, ч.	ЧП, с.
	контроль				354
заменены номера опытов	1	18	25	7.63697	92
	2	15.5	20	24	120
	3	20.5	20	24	121
	4	15.5	30	24	113
	5	20.5	30	24	98
	6	18	16.591	48	127
	7	13.7955	25	48	129
	8	18	33.409	48	123
	9	18	25	48	91
	10	22.2045	25	48	103
	11	15.5	20	72	122
	12	20.5	20	72	133
	13	18	25	72	84
	14	15.5	30	72	135
	15	20.5	30	72	122
	16	18	25	88.363	117
		Влажность, %	Температура проращивания,℃	Время проращивания, ч.	Зелень, мл
	1	18	25	48	40
	2	15.5	20	24	40
	3	20.5	20	24	39
	4	15.5	30	24	39
	5	20.5	30	24	40
	6	15.5	20	72	41
	7	20.5	20	72	40
	8	15.5	30	72	40
	9	20.5	30	72	39
	10	13.7955	25	48	37
	11	22.2045	25	48	39
	12	18	16.591	48	39
	13	18	33.409	48	40
	14	18	25	7.63697	41
	15	18	25	88.363	37
	16	18	25	72	38
		Влажность, %	Температура проращивания, ℃	Время проращивания, ч.	Зелень, мл
	контроль				38
	1	18	25	7.63697	41
	2	15.5	20	24	40
	3	20.5	20	24	39
	4	15.5	30	24	39
	5	20.5	30	24	40
	6	18	16.591	48	39
	7	13.7955	25	48	37
	8	18	33.409	48	40
	9	18	25	48	40
	10	22.2045	25	48	39
	11	15.5	20	72	41
	12	20.5	20	72	40
	13	18	25	72	38
	14	15.5	30	72	40
	15	20.5	30	72	39
	16	18	25	88.363	37

## Sheet: Лист5
																																														Пшеница Тауелсыздык
	№	Х1	Х2	Х3	Y1	Y2	Y3	Y3				№	Х1	Х2	Х3	Y1		№	Х1	Х2	Х3					Влажность, %	Температура	Время ч.	Массовая доля жира, %				Влажность, %	Температура	Время ч.	Массовая доля жира, %				ЧП	Повторности				Масса 1000 зерен	1	2	3	среднее
		Влажность, %	Температура	Время ч.	Массовая доля крахмала, %	Массовая доля белка, %	Массовая доля жира, %	Общая обсеменённость					Влажность, %	Температура	Время ч.	Массовая доля крахмала, %			Влажность, %	Температура	Время ч.	Массовая доля жира, %				х1	х2	х3	у			14	18	25	7.63697	2,05±0,01			1	91±0	91	91	91		24 часа	25.9	26.2	26.12	26,07±0.16
												1	18	25	48	68,62 ±0,77		1	18	25	48	2,46±0,008		10	1	13.7955	25	48	1,52±0,008			2	15.5	20	24	2,39±0,009			2	120,3±0.58	121	120	120		48 часа	25.62	25.35	25.54	25,50±0.14
	1	18	25	48	68,62 ±0,77	13,56±0,15	2,46±0,008					2	15.5	20	24	67,62±0,63		2	15.5	20	24	2,39±0,009		2	2	15.5	20	24	2,39±0,009			3	20.5	20	24	1,90±0,007			3	121,3±1.53	123	121	120		72 часа	24.2	24.16	24.48	24,28±0.18
	2	15.5	20	24	67,62±0,63	13,91±0,16	2,39±0,009					3	20.5	20	24	69,98±0,79		3	20.5	20	24	1,90±0,007		4	3	15.5	30	24	1,80±0,009			4	15.5	30	24	1,80±0,009			4	113±2	115	113	111
	3	20.5	20	24	69,98±0,79	13,80±0,09	1,90±0,007					4	15.5	30	24	68,56±0,68		4	15.5	30	24	1,80±0,009		6	4	15.5	20	72	1,59±0,006			5	20.5	30	24	1,48±0,008			5	98±8	90	98	106
	4	15.5	30	24	68,56±0,68	14,24±0,17	1,80±0,009					5	20.5	30	24	65,83±0,55		5	20.5	30	24	1,48±0,008		8	5	15.5	30	72	1,64±0,007			1	18	25	48	2,46±0,008			6	129±2	131	129	127
	5	20.5	30	24	65,83±0,55	13,86±0,06	1,48±0,008					6	15.5	20	72	67,81±0,61		6	15.5	20	72	1,59±0,006		12	6	18	16.591	48	1,56±0,005			10	13.7955	25	48	1,52±0,008			7	133,3±2.52	136	133	131
	6	15.5	20	72	67,81±0,61	13,43±0,12	1,59±0,006					7	20.5	20	72	70,79±0,83		7	20.5	20	72	3,01±0,01		14	7	18	25	7.63697	2,05±0,01			12	18	16.591	48	1,56±0,005			8	135±1	134	135	136
	7	20.5	20	72	70,79±0,83	13,77±0,05	3,01±0,01					8	15.5	30	72	71,03±0,64		8	15.5	30	72	1,64±0,007		1	8	18	25	48	2,46±0,008			11	22.2045	25	48	1,41±0,007			9	122±1	123	122	121
	8	15.5	30	72	71,03±0,64	14,36±0,15	1,64±0,007					9	20.5	30	72	71,42±0,81		9	20.5	30	72	1,30±0,006		13	9	18	33.409	48	1,59±0,006			13	18	33.409	48	1,59±0,006			10	129±2	131	129	127
	9	20.5	30	72	71,42±0,81	14,75±0,11	1,30±0,006					10	13.7955	25	48	66,64±0,52		10	13.7955	25	48	1,52±0,008		16	10	18	25	72	1,24±0,009			6	15.5	20	72	1,59±0,006			11	103,3±1.53	102	103	105
	10	13.7955	25	48	66,64±0,52	13,83±0,14	1,52±0,008					11	22.2045	25	48	67,79±0,59		11	22.2045	25	48	1,41±0,007		15	11	18	25	88.363	1,63±0,007			7	20.5	20	72	3,01±0,01			12	127±0	127	127	127
	11	22.2045	25	48	67,79±0,59	15,26±0,10	1,41±0,007					12	18	16.591	48	70,94±0,71		12	18	16.591	48	1,56±0,005		3	12	20.5	20	24	1,90±0,007			16	18	25	72	1,24±0,009			13	123±1	122	123	124
	12	18	16.591	48	70,94±0,71	12,92±0,09	1,56±0,005					13	18	33.409	48	66,32±0,88		13	18	33.409	48	1,59±0,006		7	13	20.5	20	72	3,01±0,01			8	15.5	30	72	1,64±0,007			14	92±1	91	92	93
	13	18	33.409	48	66,32±0,88	13,87±0,11	1,59±0,006					14	18	25	7.63697	65,04±0,59		14	18	25	7.63697	2,05±0,01		5	14	20.5	30	24	1,48±0,008			9	20.5	30	72	1,30±0,006			15	117,3±0.58	118	117	117
	14	18	25	7.63697	65,04±0,59	17,81±0,20	2,05±0,01					15	18	25	88.363	63,47±0,64		15	18	25	88.363	1,63±0,007		9	15	20.5	30	72	1,30±0,006			15	18	25	88.363	1,63±0,007			16	84,3±3.51	88	84	81
	15	18	25	88.363	63,47±0,64	13,43±0,09	1,63±0,007					16	18	25	48	67,51±0,68		16	18	25	72	1,24±0,009		11	16	22.2045	25	48	1,41±0,007
	16	18	25	48	67,51±0,68	14,99±0,16	1,24±0,009
																	Влажность, %	Время ч.	Массовая доля жира, %															Влажность, %	Температура	Время ч.	Массовая доля жира, %
																	0.18	0.48	2.46														14	0.18	0.25	0.07	2.05
																	0.155	0.24	2.39														2	0.155	0.2	0.24	2.39
																	0.205	0.24	1.9														3	0.205	0.2	0.24	1.9
																	0.155	0.24	1.8														4	0.155	0.3	0.24	1.8
																	0.205	0.24	1.48														5	0.205	0.3	0.24	1.48
																	0.155	0.72	1.59														1	0.18	0.25	0.48	2.46
																	0.205	0.72	3.01														10	0.137	0.25	0.48	1.52
																	0.155	0.72	1.64														12	0.18	0.16	0.48	1.56
																	0.205	0.72	1.3														11	0.222	0.25	0.48	1.41
																	0.137	0.48	1.52														13	0.18	0.33	0.48	1.59
																	0.222	0.48	1.41														6	0.155	0.2	0.72	1.59
																	0.18	0.48	1.56														7	0.205	0.2	0.72	3.01
																	0.18	0.48	1.59														16	0.18	0.25	0.72	1.24
																	0.18	0.7	2.05														8	0.155	0.3	0.72	1.64
																	0.18	0.88	1.63														9	0.205	0.3	0.72	1.3
																	0.18	0.72	1.24														15	0.18	0.25	0.88	1.63
																	Время ч.	Влажность, %	Температура	Массовая доля жира, %
																	24 часа	15.5	20	2.39
																			25
																			30	1.8
																		18	20
																			25	2.46
																			30
																		20.5	20	1.9
																			25
																			30	1.48
																	48 часа	15.5	20
																			25
																			30
																		18	20
																			25
																			30
																		20.5	20
																			25
																			30
																	72 часа	15.5	20	1.59
																			25
																			30	1.64
																		18	20
																			25
																			30
																		20.5	20	3.01
																			25
																			30	1.3
